# Supplementary material for: Genome-wide analysis of AP2/ERF superfamily in lotus (Nelumbo nucifera) and the association between NnADAP and rhizome morphology
Source: BMC Genomics. 2021 Mar 9;22:171. doi: 10.1186/s12864-021-07473-w (PMC7945336; doi:10.1186/s12864-021-07473-w)
Supplement: Supplementary file 1 — Additional file 1: Table S1. The AP2/ERF family in Nelumbo nucfera. Table S2. The motif sequence of lotus AP2/ERF family. Table S3. The transcriptome data of AP2/ERF family in the temperate lotus and tropical lotus rhizome. Table S4. Primers used in this study. Table S5. Detection and the authentication of SNPs in genome sequencing results through first-generation sequencing. Table S6. The rhizome traits and SNP phenotype of 95 lotus germplasm resources [file 12864_2021_7473_MOESM1_ESM.xlsx]

## Sheet: Table S1
Table S1. The AP2/ERF family in Nelumbo nucfera.
AP2/ERF family	Gene-NNU_ID	NCBI Annotation	Domain description	Domain Name Accession, Interval and E-value
AP2	NNU_01815-RA	Nelumbo nucifera AP2-like ethylene-responsive transcription factor At2g41710 (LOC104590512), transcript variant X1, mRNA Sequence ID	1 AP2	AP2 super family cl00033, 67-138 9.05e-12
AP2	NNU_02805-RA	Nelumbo nucifera AP2-like ethylene-responsive transcription factor PLT2 (LOC104597438), mRNA Sequence ID	2 AP2	AP2 smart00380, 265-328 1.10e-25 AP2 smart00380, 162-234 7.58e-25
AP2	NNU_05104-RA	Nelumbo nucifera AP2-like ethylene-responsive transcription factor AIL1 (LOC104609334), mRNA Sequence ID	2 AP2	AP2 smart00380, 364-427 3.64e-27 AP2 smart00380, 261-333 3.09e-24
AP2	NNU_05192-RA	Nelumbo nucifera AP2-like ethylene-responsive transcription factor AIL7 (LOC104595508), transcript variant X3, mRNA Sequence ID	2 AP2	AP2 smart00380, 335-398 8.90e-26 AP2 smart00380, 237-305 1.16e-20
AP2	NNU_08332-RA	Nelumbo nucifera AP2-like ethylene-responsive transcription factor PLT2 (LOC104613021), mRNA Sequence ID	2 AP2	AP2 smart00380, 261-324 4.95e-26 AP2 smart00380, 158-230 5.88e-25
AP2	NNU_11841-RA	Nelumbo nucifera AP2-like ethylene-responsive transcription factor AIL1 (LOC104600583), mRNA Sequence ID	2 AP2	AP2 smart00380, 361-424 7.84e-27 AP2 smart00380, 258-330 1.06e-23
AP2	NNU_12443-RA	Nelumbo nucifera AP2-like ethylene-responsive transcription factor TOE3 (LOC104594736), transcript variant X1, mRNA Sequence ID	2 AP2	AP2 smart00380, 272-335 9.65e-27 AP2 smart00380, 180-242 3.26e-14
AP2	NNU_12870-RA	Nelumbo nucifera AP2-like ethylene-responsive transcription factor AIL6 (LOC104611932), transcript variant X3, mRNA Sequence ID	2 AP2	AP2 smart00380, 325-388 1.17e-25 AP2 smart00380, 223-295 8.54e-24
AP2	NNU_13608-RA	Nelumbo nucifera floral homeotic protein APETALA 2 (LOC104606822), transcript variant X2, mRNA Sequence ID	2 AP2	AP2 smart00380, 245-308 1.62e-26 AP2 smart00380, 153-215 6.58e-13
AP2	NNU_14749-RA	Nelumbo nucifera AP2-like ethylene-responsive transcription factor AIL5 (LOC104603172), mRNA Sequence ID	2 AP2	AP2 smart00380, 272-336 5.10e-27 AP2 smart00380, 170-242 1.95e-25
AP2	NNU_17043-RA	Nelumbo nucifera floral homeotic protein APETALA 2 (LOC104601729), transcript variant X2, mRNA Sequence ID	2 AP2	AP2 smart00380, 299-361 8.63e-26 AP2 smart00380, 207-269 8.65e-13
AP2	NNU_20865-RA	Nelumbo nucifera AP2-like ethylene-responsive transcription factor BBM1 (LOC104586090), mRNA Sequence ID	2 AP2	AP2 smart00380, 430-494 3.41e-26 AP2 smart00380, 328-400 8.83e-25
AP2	NNU_21756-RA	Nelumbo nucifera AP2-like ethylene-responsive transcription factor At1g16060 (LOC104589848), mRNA Sequence ID	2 AP2	AP2 super family cl00033, 47-119 4.58e-12 AP2 cd00018, 148-209 1.04e-11
AP2	NNU_25658-RA	Nelumbo nucifera AP2-like ethylene-responsive transcription factor ANT (LOC104591238), mRNA Sequence ID	2 AP2	AP2 smart00380,426-489 1.26e-26 AP2 smart00380, 323-395 2.37e-23
AP2	NNU_25830-RA	Nelumbo nucifera AP2-like ethylene-responsive transcription factor At1g16060 (LOC104605418), transcript variant X2, mRNA Sequence ID	2 AP2	AP2 smart00380, 238-300 1.33e-23 AP2 super family cl00033, 139-208 6.90e-08
AP2	NNU_10771-RA	Nelumbo nucifera ethylene-responsive transcription factor WRI1 (LOC104593481)	2AP2	AP2 smart00380, 53-125 7.50e-20 AP2 cd00018, 154-215 4.49e-11
AP2	NNU_13819-RA	Nelumbo nucifera AP2-like ethylene-responsive transcription factor ANT (LOC104609075)	2AP2	AP2 smart00380, 427-490 9.58e-28 AP2 smart00380, 324-396 1.47e-24
AP2	NNU_15241-RA	Nelumbo nucifera ethylene-responsive transcription factor RAP2-7-like (LOC104599345)	2AP2	AP2 smart00380, 269-332 1.27e-27 AP2 smart00380, 177-239 2.51e-14
ERF	NNU_00508-RA	Nelumbo nucifera ethylene-responsive transcription factor ERF118 (LOC104602974), transcript variant X2, mRNA Sequence ID	1 AP2	AP2 smart00380, 121-153 1.06e-18
ERF	NNU_01924-RA	Nelumbo nucifera ethylene-responsive transcription factor ERF113 (LOC104592746), mRNA Sequence ID	1 AP2	AP2 smart00380, 53-111 9.72e-35
ERF	NNU_03444-RA	Nelumbo nucifera ethylene-responsive transcription factor 1B-like (LOC104610030), mRNA Sequence ID	1 AP2	AP2 smart00380, 122-180 6.50e-20
ERF	NNU_03447-RA	Nelumbo nucifera ethylene-responsive transcription factor ERF098-like (LOC104610031), mRNA Sequence ID	1 AP2	AP2 smart00380, 8-67 5.97e-17
ERF	NNU_03448-RA	Nelumbo nucifera ethylene-responsive transcription factor ERF098 (LOC104610091), mRNA Sequence ID	1 AP2	AP2 smart00380, 8-67 2.73e-16
ERF	NNU_03449-RA	Nelumbo nucifera ethylene-responsive transcription factor ERF098-like (LOC104610032), mRNA Sequence ID	1 AP2	AP2 smart00380, 19-79 1.39e-18
ERF	NNU_03453-RA	Nelumbo nucifera ethylene-responsive transcription factor ERF098-like (LOC104610033), mRNA Sequence ID	1 AP2	AP2 smart00380,19-79 1.02e-18
ERF	NNU_06013-RA	Nelumbo nucifera ethylene-responsive transcription factor ERF003-like (LOC104589060), mRNA Sequence ID	1 AP2	AP2 smart00380, 7-69 4.22e-37
ERF	NNU_06371-RA	Nelumbo nucifera ethylene-responsive transcription factor 2-like (LOC104610490), mRNA Sequence ID	1 AP2	AP2 smart00380, 159-217 6.05e-32
ERF	NNU_06955-RA	Nelumbo nucifera ethylene-responsive transcription factor LEP-like (LOC104586349), mRNA Sequence ID	1 AP2	AP2 smart00380, 50-106 1.22e-29
ERF	NNU_07673-RA	Nelumbo nucifera ethylene-responsive transcription factor ERF119-like (LOC104601805), mRNA Sequence ID	1 AP2	AP2 smart00380, 125-157 9.14e-18
ERF	NNU_10421-RA	Nelumbo nucifera ethylene-responsive transcription factor 1B-like (LOC104600859), mRNA Sequence ID	1 AP2	AP2 smart00380, 98-157 1.43e-19
ERF	NNU_10422-RA	Nelumbo nucifera ethylene-responsive transcription factor ERF098-like (LOC104600857), mRNA Sequence ID	1 AP2	AP2 smart00380, 22-80 5.61e-18
ERF	NNU_10423-RA	Nelumbo nucifera ethylene-responsive transcription factor ERF098-like (LOC104600858), mRNA Sequence ID	1 AP2	AP2 smart00380, 10-69 1.41e-16
ERF	NNU_11172-RA	Nelumbo nucifera ethylene-responsive transcription factor 12 (LOC104599450), mRNA Sequence ID	1 AP2	AP2 smart00380, 7-67 2.52e-31
ERF	NNU_11178-RA	Nelumbo nucifera ethylene-responsive transcription factor 4-like (LOC104599451), mRNA Sequence ID	1 AP2	AP2 smart00380, 27-90 8.26e-21
ERF	NNU_11255-RA	Nelumbo nucifera ethylene-responsive transcription factor ERF091 (LOC104599517), mRNA Sequence ID	1 AP2	AP2 smart00380, 119-177 6.27e-31
ERF	NNU_12166-RA	Nelumbo nucifera ethylene-responsive transcription factor ERF003-like (LOC104603363), mRNA Sequence ID	1 AP2	AP2 smart00380, 7-69 7.49e-38
ERF	NNU_12179-RA	Nelumbo nucifera ethylene-responsive transcription factor ERF084-like (LOC104603385), mRNA Sequence ID	1 AP2	AP2 smart00380, 129-190 2.08e-16
ERF	NNU_13575-RA	Nelumbo nucifera ethylene-responsive transcription factor ERF109-like (LOC104606467), mRNA Sequence ID	1 AP2	AP2 smart00380, 115-175 1.35e-34
ERF	NNU_14389-RA	Nelumbo nucifera ethylene-responsive transcription factor 2-like (LOC104598425), mRNA Sequence ID	1 AP2	AP2 smart00380, 163-221 1.19e-31
ERF	NNU_14785-RA	Nelumbo nucifera ethylene-responsive transcription factor ERF003-like (LOC104603203), mRNA Sequence ID	1 AP2	AP2 smart00380, 6-69 2.41e-32
ERF	NNU_15915-RA	Nelumbo nucifera ethylene-responsive transcription factor 3-like (LOC104606510), mRNA Sequence ID	1 AP2	AP2 smart00380, 31-94 1.76e-21
ERF	NNU_17113-RA	Nelumbo nucifera ethylene-responsive transcription factor ERF109-like (LOC104601789), mRNA Sequence ID	1 AP2	AP2 smart00380, 110-167 2.31e-34
ERF	NNU_19895-RA	Nelumbo nucifera ethylene-responsive transcription factor 9-like (LOC104612420), mRNA Sequence ID	1 AP2	AP2 smart00380, 30-86 2.03e-30
ERF	NNU_20385-RA	Nelumbo nucifera ethylene-responsive transcription factor 3-like (LOC104594121), mRNA Sequence ID	1 AP2	AP2 smart00380, 32-95 1.09e-33
ERF	NNU_22308-RA	Nelumbo nucifera ethylene-responsive transcription factor ERF113 (LOC104592013), mRNA Sequence ID	1 AP2	AP2 smart00380, 139-197 2.58e-34
ERF	NNU_25147-RA	Nelumbo nucifera ethylene-responsive transcription factor ERF084 (LOC104588536), mRNA Sequence ID	1 AP2	AP2 smart00380, 138-199 3.61e-15
ERF	NNU_25933-RA	Nelumbo nucifera ethylene-responsive transcription factor 4-like (LOC104608167), mRNA Sequence ID	1 AP2	AP2 smart00380, 28-91 2.62e-21
ERF	NNU_25937-RA	Nelumbo nucifera ethylene-responsive transcription factor 12-like (LOC104608169), mRNA Sequence ID	1 AP2	AP2 smart00380, 7-64 1.42e-30
ERF	NNU_07560-RA	Nelumbo nucifera ethylene-responsive transcription factor ERF110-like (LOC104600784)	1AP2	AP2 smart00380, 53-114 3.19e-32
ERF	NNU_03013-RA	Nelumbo nucifera ethylene-responsive transcription factor RAP2-11 (LOC104597658)	1AP2	AP2 smart00380, 34-90 2.40e-33
ERF	NNU_01436-RA	Nelumbo nucifera ethylene-responsive transcription factor CRF1-like (LOC104600304)	1AP2	AP2 smart00380, 132-188 6.26e-33
ERF	NNU_01896-RA	Nelumbo nucifera ethylene-responsive transcription factor LEP-like (LOC104592717)	1AP2	AP2 smart00380, 38-100 2.49e-32
ERF	NNU_02254-RA	Nelumbo nucifera ethylene-responsive transcription factor ESR2-like (LOC104593077)	1AP2	AP2 smart00380, 46-109 4.49e-32
ERF	NNU_05030-RA	Nelumbo nucifera ethylene-responsive transcription factor RAP2-12-like (LOC104609267)	1AP2	AP2 smart00380, 108-166 1.44e-34
ERF	NNU_05776-RA	Nelumbo nucifera ethylene-responsive transcription factor RAP2-3-like (LOC104606213)	1AP2	AP2 smart00380, 117-179 4.45e-36
ERF	NNU_05779-RA	Nelumbo nucifera ethylene-responsive transcription factor RAP2-2-like (LOC104606214)	1AP2	AP2 smart00380, 77-136 8.74e-35
ERF	NNU_06368-RA	Nelumbo nucifera ethylene-responsive transcription factor ERF105-like (LOC104610488)	1AP2	AP2 smart00380, 180-238 3.21e-34
ERF	NNU_09240-RA	Nelumbo nucifera pathogenesis-related genes transcriptional activator PTI6-like (LOC104588365)	1AP2	AP2 smart00380, 126-183 3.71e-32
ERF	NNU_10707-RA	Nelumbo nucifera ethylene-responsive transcription factor CRF3 (LOC104593412)	1AP2	AP2 smart00380, 127-190 5.57e-34
ERF	NNU_11103-RA	Nelumbo nucifera ethylene-responsive transcription factor ERF110-like (LOC104589605)	1AP2	AP2 smart00380, 200-251 1.01e-15
ERF	NNU_11246-RA	Nelumbo nucifera pathogenesis-related genes transcriptional activator PTI5-like (LOC104599515)	1AP2	AP2 smart00380, 64-122 1.07e-32
ERF	NNU_11724-RA	Nelumbo nucifera ethylene-responsive transcription factor RAP2-12 (LOC104600466)	1AP2	AP2 smart00380, 109-167 7.29e-35
ERF	NNU_13989-RA	Nelumbo nucifera ethylene-responsive transcription factor RAP2-12-like (LOC104598888), Mrna	1AP2	AP2 smart00380, 74-133 1.43e-35
ERF	NNU_13993-RA	Nelumbo nucifera ethylene-responsive transcription factor RAP2-3-like (LOC104598889)	1AP2	AP2 smart00380, 92-155 1.36e-33
ERF	NNU_14387-RA	Nelumbo nucifera ethylene-responsive transcription factor 5 (LOC104598426)	1AP2	AP2 smart00380, 201-259 1.41e-33
ERF	NNU_14844-RA	Nelumbo nucifera ethylene-responsive transcription factor RAP2-3-like (LOC104607321)	1AP2	AP2 smart00380, 64-120 2.51e-29
ERF	NNU_15748-RA	Nelumbo nucifera pathogenesis-related genes transcriptional activator PTI5-like (LOC104613181)	1AP2	AP2 smart00380, 70-128 1.45e-31
ERF	NNU_20056-RA	Nelumbo nucifera ethylene-responsive transcription factor ABR1-like (LOC104599945)	1AP2	AP2 smart00380, 214-265 1.17e-15
ERF	NNU_21670-RA	Nelumbo nucifera ethylene-responsive transcription factor WIN1-like (LOC104595388)	1AP2	AP2 smart00380, 6-69 2.04e-34
ERF	NNU_21959-RA	Nelumbo nucifera ethylene-responsive transcription factor ESR1-like (LOC104591971)	1AP2	AP2 smart00380, 48-113 4.47e-32
ERF	NNU_22340-RA	Nelumbo nucifera ethylene-responsive transcription factor LEP-like (LOC104591899)	1AP2	AP2 smart00380, 40-100 3.78e-32
ERF	NNU_24375-RA	Nelumbo nucifera pathogenesis-related genes transcriptional activator PTI6-like (LOC104593744)	1AP2	AP2 smart00380, 117-174 2.79e-32
ERF	NNU_26403-RA	Nelumbo nucifera ethylene-responsive transcription factor WIN1-like (LOC104592437)	1AP2	AP2 smart00380, 6-68 4.48e-35
DREB	NNU_00096-RA	Nelumbo nucifera ethylene-responsive transcription factor ERF021 (LOC104589184), mRNA Sequence ID	1 AP2	AP2 smart00380, 67-126 1.43e-34
DREB	NNU_01481-RA	Nelumbo nucifera ethylene-responsive transcription factor ERF061 (LOC104600346), mRNA Sequence ID	1 AP2	AP2 smart00380, 115-174 2.94e-17
DREB	NNU_02558-RA	Nelumbo nucifera ethylene-responsive transcription factor ERF023-like (LOC104604040), mRNA Sequence ID	1 AP2	AP2 smart00380, 37-97 2.23e-33
DREB	NNU_05062-RA	Nelumbo nucifera ethylene-responsive transcription factor ERF017-like (LOC104609295), mRNA Sequence ID	1 AP2	AP2 smart00380, 17-78 9.18e-29
DREB	NNU_05063-RA	Nelumbo nucifera ethylene-responsive transcription factor RAP2-9-like (LOC104609294), mRNA Sequence ID	1 AP2	AP2 smart00380, 29-90 2.65e-29
DREB	NNU_08186-RA	Nelumbo nucifera ethylene-responsive transcription factor ERF026-like (LOC104612693), mRNA Sequence ID	1 AP2	AP2 smart00380, 22-80 3.55e-30
DREB	NNU_08807-RA	Nelumbo nucifera ethylene-responsive transcription factor ERF027-like (LOC104596183), mRNA Sequence ID	1 AP2	AP2 smart00380, 71-129 4.33e-17
DREB	NNU_11041-RA	Nelumbo nucifera ethylene-responsive transcription factor ERF062-like (LOC104586003), mRNA Sequence ID	1 AP2	AP2 smart00380, 254-310 2.49e-33
DREB	NNU_11750-RA	Nelumbo nucifera ethylene-responsive transcription factor ERF017-like (LOC104600498), mRNA Sequence ID	1 AP2	AP2 smart00380, 17-79 1.30e-30
DREB	NNU_13613-RA	Nelumbo nucifera ethylene-responsive transcription factor ERF010 (LOC104606875), mRNA Sequence ID	1 AP2	AP2 smart00380, 30-92 1.91e-31
DREB	NNU_14432-RA	Nelumbo nucifera ethylene-responsive transcription factor ERF039-like (LOC104598459), mRNA Sequence ID	1 AP2	AP2 smart00380, 90-147 2.86e-31
DREB	NNU_17038-RA	Nelumbo nucifera ethylene-responsive transcription factor ERF008-like (LOC104601725), mRNA Sequence ID	1 AP2	AP2 smart00380, 29-91 3.46e-31
DREB	NNU_18357-RA	Nelumbo nucifera ethylene-responsive transcription factor ERF039 (LOC104602399), mRNA Sequence ID	1 AP2	AP2 smart00380, 97-155 3.37e-32
DREB	NNU_18358-RA	Nelumbo nucifera dehydration-responsive element-binding protein 3-like (LOC104602446), mRNA Sequence ID	1 AP2	AP2 smart00380, 60-119 1.79e-27
DREB	NNU_18360-RA	Nelumbo nucifera ethylene-responsive transcription factor ERF035-like (LOC104602443), mRNA	1 AP2	AP2 super family cl00033, 1-25 3.80e-07
DREB	NNU_19421-RA	Nelumbo nucifera ethylene-responsive transcription factor ERF020 (LOC104586477), mRNA Sequence ID	1 AP2	AP2 smart00380, 15-78 1.35e-29
DREB	NNU_19472-RA	Nelumbo nucifera ethylene-responsive transcription factor ERF024-like (LOC104586938), mRNA Sequence ID	1 AP2	AP2 smart00380, 37-95 5.07e-31
DREB	NNU_19512-RA	Nelumbo nucifera ethylene-responsive transcription factor ERF014-like (LOC104608486), mRNA Sequence ID	1 AP2	AP2 smart00380, 27-89 2.37e-21
DREB	NNU_24569-RA	Nelumbo nucifera ethylene-responsive transcription factor ERF036-like (LOC104593944), mRNA Sequence ID	1 AP2	AP2 smart00380, 37-95 3.43e-28
DREB	NNU_24727-RA	Nelumbo nucifera ethylene-responsive transcription factor ERF014 (LOC104609654), mRNA Sequence ID	1 AP2	AP2 smart00380, 29-83 5.81e-18
DREB	NNU_25189-RA	Nelumbo nucifera ethylene-responsive transcription factor ERF062-like (LOC104609420), mRNA Sequence ID	1 AP2	AP2 smart00380, 257-313 2.61e-32
DREB	NNU_25309-RA	Nelumbo nucifera ethylene-responsive transcription factor ERF024 (LOC104591308), mRNA Sequence ID	1 AP2	AP2 smart00380, 23-81 3.92e-32
DREB	NNU_00753-RA	Nelumbo nucifera ethylene-responsive transcription factor ABI4 (LOC104599845)	1AP2	AP2 smart00380, 59-119 2.18e-22
DREB	NNU_01190-RA	Nelumbo nucifera ethylene-responsive transcription factor ERF053-like (LOC104586457)	1AP2	AP2 smart00380, 205-264 1.52e-33
DREB	NNU_02834-RA	Nelumbo nucifera dehydration-responsive element-binding protein 2F-like (LOC104597466)	1AP2	AP2 smart00380, 30-92 1.74e-35
DREB	NNU_08113-RA	Nelumbo nucifera dehydration-responsive element-binding protein 2D-like (LOC104607561)	1AP2	AP2 smart00380, 30-88 1.29e-29
DREB	NNU_08185-RA	Nelumbo nucifera dehydration-responsive element-binding protein 1D-like (LOC104612692)	1AP2	AP2 cd00018, 68-126 2.42e-30
DREB	NNU_08808-RA	Nelumbo nucifera dehydration-responsive element-binding protein 1B-like (LOC104596184)	1AP2	AP2 cd00018, 63-121 3.76e-31
DREB	NNU_11554-RA	Nelumbo nucifera dehydration-responsive element-binding protein 2F-like (LOC104603435)	1AP2	AP2 smart00380, 30-92 2.71e-34
DREB	NNU_12325-RA	Dendrobium catenatum ethylene-responsive transcription factor ERF008-like (LOC110095855)	1AP2	AP2 smart00380, 13-69 1.32e-30
DREB	NNU_12674-RA	Nelumbo nucifera dehydration-responsive element-binding protein 2C-like (LOC104587653)	1AP2	AP2 smart00380, 31-89 9.01e-32
DREB	NNU_16196-RA	Nelumbo nucifera ethylene-responsive transcription factor ERF054 (LOC104588890)	1AP2	AP2 smart00380, 208-267 1.19e-34
DREB	NNU_18153-RA	Nelumbo nucifera ethylene-responsive transcription factor ERF023-like (LOC104604770)	1AP2	AP2 smart00380, 38-98 1.26e-34
DREB	NNU_18359-RA	Nelumbo nucifera ethylene-responsive transcription factor ERF039-like (LOC104602444)	1AP2	AP2 smart00380, 41-100 1.49e-32
DREB	NNU_18848-RA	Nelumbo nucifera dehydration-responsive element-binding protein 2C-like (LOC104597267)	1AP2	AP2 smart00380, 71-129 2.55e-33
DREB	NNU_19469-RA	Nelumbo nucifera dehydration-responsive element-binding protein 1F-like (LOC104586936)	1AP2	AP2 cd00018, 55-115 3.66e-30
DREB	NNU_20241-RA	Nelumbo nucifera ethylene-responsive transcription factor RAP2-4-like (LOC104600117)	1AP2	AP2 smart00380, 208-267 1.75e-35
DREB	NNU_21386-RA	Nelumbo nucifera ethylene-responsive transcription factor TINY-like (LOC104595123)	1AP2	AP2 smart00380, 57-115 3.52e-34
DREB	NNU_21474-RA	Nelumbo nucifera dehydration-responsive element-binding protein 2A-like (LOC104595207)	1AP2	AP2 smart00380, 71-128 8.00e-32
DREB	NNU_22460-RA	Nelumbo nucifera ethylene-responsive transcription factor RAP2-4 (LOC104605948)	1AP2	AP2 smart00380, 183-242 1.15e-35
DREB	NNU_24176-RA	Nelumbo nucifera dehydration-responsive element-binding protein 2A-like (LOC104590236)	1AP2	AP2 smart00380, 2-49 1.35e-23
DREB	NNU_25310-RA	Nelumbo nucifera dehydration-responsive element-binding protein 1B-like (LOC104587800)	1AP2	AP2 cd00018, 58-118 1.76e-28
RAV	NNU_00569-RA	Nelumbo nucifera AP2/ERF and B3 domain-containing transcription factor RAV1-like (LOC104603036), mRNA Sequence ID	1 B3 1 AP2	B3 pfam02362, 193-295 7.39e-32 AP2 smart00380, 62-121 8.40e-27
RAV	NNU_07628-RA	Nelumbo nucifera AP2/ERF and B3 domain-containing transcription factor RAV1-like (LOC104601351), mRNA Sequence ID	1 B3 1 AP2	B3 pfam02362, 192-294 1.59e-31 AP2 smart00380, 61-120 5.59e-26
RAV	NNU_09683-RA	Nelumbo nucifera B3 domain-containing protein At2g36080-like (LOC104601341), mRNA Sequence ID	1 B3 1 AP2	B3 pfam02362, 129-232 1.04e-34 AP2 cd00018, 28-86 5.55e-18
RAV	NNU_25473-RA	Nelumbo nucifera B3 domain-containing protein At2g36080-like (LOC104589469), mRNA Sequence ID	1 B3 1 AP2	B3 pfam02362, 132-238 2.65e-33 AP2 cd00018, 31-86 1.17e-21
RAV	NNU_22202-RA	Nelumbo nucifera AP2/ERF and B3 domain-containing transcription factor At1g50680-like (LOC104591998), mRNA Sequence ID	1 B3 1 AP2	B3 pfam02362, 166-272 1.54e-27 AP2 cd00018, 42-99 1.08e-22
Soloist	newGene_1464	Nelumbo nucifera ethylene-responsive transcription factor-like protein At4g13040 (LOC104586961), transcript variant X4, mRNA	1AP2	AP2 super family cl00033, 110-165 3.44e-10

## Sheet: Table S2
Table S2. The motif sequence of lotus AP2/ERF family.
Motif.NO	Motif Sequence	Width	Log Likelihood Ration (LLR)	E-value	Domain
Motif 1	RVWLGTFDTAEEAARAYDRAARK	23	5581	4.8e-1854	AP2
Motif 2	WGKWVAEIRDPRKKT	15	3145	1.2e-892	AP2
Motif 3	PGSRTSRYRGVRQRP	15	2373	4.7e-561	AP2
Motif 4	LRGPKAKLNFPESAY	15	2433	2.8e-582	AP2
Motif 5	MKNMTRQEFVASLRRKSSGFSRGASIYRGVTRHHQHGRWQARIGRVAGNK	50	1458	1.8e-364	AP2
Motif 6	QGGYDKEEKAARAYDLAALKYWGPSTTINFPJSNYEKELEE	41	1043	5.2e-231	AP2
Motif 7	ELPRPASLSPKDIQAAAAAAAAA	23	873	3.2e-136
Motif 8	EEYIDEEAJFDMPGLLVNMAEGMLLSPPRMQQGADDDD	38	671	2.4e-96
Motif 9	LLNFEDEGGKVWRFRYSYWNSSQSYVLTKGWSRFVKEKRLDAGDVVSFZR	50	561	1.2e-83	B3
Motif 10	ZPLAAARPQZQQQPVKKSRRGPRSRSSQYRGVTFYRRTGRWESHIWDCGK	50	541	3e-72	AP2

## Sheet: Table S3
Table S3. The transcriptome data of AP2/ERF family in the temperate lotus and tropical lotus rhizome
NNU ID	NNU FUNCTION	chromosome	start	end	length	RT1	RT2	RT3	ZT1	ZT2	ZT3
NNU_19469-RA	Similar to DREB1F: Dehydration-responsive element-binding protein 1F (Oryza sativa subsp. indica)	scaffold_167	1131107	1131769	663	5.00281	3.47441	0.79766	19.6286	6.66372	0
NNU_18357-RA	Similar to ERF034: Ethylene-responsive transcription factor ERF034 (Arabidopsis thaliana)	scaffold_36	4750477	4751325	849	7.12415	15.5903	0.0622908	3.30699	1.71912	0.0540901
NNU_16196-RA	Similar to ERF053: Ethylene-responsive transcription factor ERF053 (Arabidopsis thaliana)	scaffold_220	383882	384721	840	9.1748	13.5374	4.84778	8.03988	3.00547	0.710705
NNU_08807-RA	Similar to ERF026: Ethylene-responsive transcription factor ERF026 (Arabidopsis thaliana)	scaffold_14	5824691	5825401	711	9.19294	16.7649	0.223143	1.12062	0.166442	0
NNU_17038-RA	Similar to ERF011: Ethylene-responsive transcription factor ERF011 (Arabidopsis thaliana)	scaffold_33	460199	460657	459	9.35167	4.93893	39.8653	3.80237	8.59408	623.505
NNU_18848-RA	Similar to DREB2A: Dehydration-responsive element-binding protein 2A (Arabidopsis thaliana)	scaffold_17	6560631	6562799	1702	9.54341	5.24185	26.3492	8.53784	12.2605	40.3373
NNU_24727-RA	Similar to ERF013: Ethylene-responsive transcription factor ERF013 (Arabidopsis thaliana)	scaffold_87	1114271	1114933	663	14.7142	6.50762	3.19064	16.3095	7.19919	7.96543
NNU_21474-RA	Similar to DREB2A: Dehydration-responsive element-binding protein 2A (Arabidopsis thaliana)	scaffold_12	4269854	4271263	1008	16.985	4.13522	4.56447	12.4212	1.56535	5.01138
NNU_13613-RA	Similar to ERF010: Ethylene-responsive transcription factor ERF010 (Arabidopsis thaliana)	scaffold_2	6548278	6548739	462	20.3767	5.22343	11.5614	5.83076	7.00138	740.823
NNU_01481-RA	Similar to ERF061: Ethylene-responsive transcription factor ERF061 (Arabidopsis thaliana)	scaffold_27	4058201	4059172	972	22.6825	79.6359	0.32645	3.27885	37.2147	0.0944907
NNU_14432-RA	Similar to ERF034: Ethylene-responsive transcription factor ERF034 (Arabidopsis thaliana)	scaffold_21	1809321	1810148	828	55.1397	50.121	22.0992	57.7822	53.8821	0.221848
NNU_19512-RA	Similar to ERF013: Ethylene-responsive transcription factor ERF013 (Arabidopsis thaliana)	scaffold_76	895694	896359	666	60.4225	173.377	1.58813	61.6399	5.38988	1.3101
NNU_21386-RA	Similar to DREB3: Dehydration-responsive element-binding protein 3 (Arabidopsis thaliana)	scaffold_12	2595970	2596698	729	66.7093	146.256	10.0837	104.767	10.2811	0.440956
NNU_22460-RA	Similar to RAP2-4: Ethylene-responsive transcription factor RAP2-4 (Arabidopsis thaliana)	scaffold_56	1693639	1695501	1275	67.2937	26.2401	8.21271	46.422	9.25067	10.7693
NNU_05063-RA	Similar to ERF016: Ethylene-responsive transcription factor ERF016 (Arabidopsis thaliana)	scaffold_83	1378263	1378877	615	81.375	60.94	0.343967	99.6954	0.897976	1.41874
NNU_24569-RA	Similar to ERF036: Ethylene-responsive transcription factor ERF036 (Arabidopsis thaliana)	scaffold_9	7768147	7768743	597	88.404	51.3856	4.07488	25.294	5.55031	3.38457
NNU_08808-RA	Similar to DREB1B: Dehydration-responsive element-binding protein 1B (Arabidopsis thaliana)	scaffold_14	5968022	5968711	690	118.268	57.8136	0.0766447	78.7963	0.114339	0.199663
NNU_05062-RA	Similar to ERF018: Ethylene-responsive transcription factor ERF018 (Arabidopsis thaliana)	scaffold_83	1388475	1389098	624	121.084	140.748	0.254254	112.06	1.83327	0.367968
NNU_00096-RA	Similar to ERF021: Ethylene-responsive transcription factor ERF021 (Arabidopsis thaliana)	scaffold_234	305035	305649	615	140.542	95.2448	7.05131	139.302	10.2626	3.73353
NNU_11750-RA	Similar to ERF017: Ethylene-responsive transcription factor ERF017 (Arabidopsis thaliana)	scaffold_28	1130984	1131583	600	286.405	131.935	5.55291	419.122	17.4881	0.382687
NNU_20241-RA	Similar to RAP2-4: Ethylene-responsive transcription factor RAP2-4 (Arabidopsis thaliana)	scaffold_26	5569490	5570413	924	353.003	184.482	131.067	382.285	122.567	161.126
NNU_08186-RA	Similar to ERF026: Ethylene-responsive transcription factor ERF026 (Arabidopsis thaliana)	scaffold_127	451463	452026	564	519.514	633.841	0.281302	192.867	52.5958	0.325691
NNU_08185-RA	Similar to DREB1D: Dehydration-responsive element-binding protein 1D (Arabidopsis thaliana)	scaffold_127	416673	417359	687	577.803	273.299	2.46334	277.848	1.89483	9.2246
NNU_09683-RA	Similar to Os01g0140700: Putative AP2/ERF and B3 domain-containing protein Os01g0140700 (Oryza sativa subsp. japonica)	scaffold_31	56783	59882	1759	0.499144	0.249442	2.52548	0.258836	2.78079	144.268
NNU_25473-RA	Similar to Os01g0140700: Putative AP2/ERF and B3 domain-containing protein Os01g0140700 (Oryza sativa subsp. japonica)	scaffold_4	5206319	5207604	1131	1.12132	0.161645	14.8695	0.0670929	6.41752	24.5651
NNU_07628-RA	Similar to TEM1: AP2/ERF and B3 domain-containing transcription repressor TEM1 (Arabidopsis thaliana)	scaffold_1	11472311	11473408	1098	189.157	151.251	26.4424	311.096	158.362	33.2917
NNU_00569-RA	Similar to TEM1: AP2/ERF and B3 domain-containing transcription repressor TEM1 (Arabidopsis thaliana)	scaffold_39	3129970	3131067	1098	217.277	240.33	2.93805	152.213	46.7757	0.836475
NNU_25830-RA	Similar to At1g16060: AP2-like ethylene-responsive transcription factor At1g16060 (Arabidopsis thaliana)	scaffold_52	3578434	3583064	1131	1.68198	2.26303	0.0935187	1.17413	0.104633	0.0812068
NNU_25658-RA	Similar to AIL6: AP2-like ethylene-responsive transcription factor AIL6 (Arabidopsis thaliana)	scaffold_4	9601211	9605684	3218	1.9705	1.02261	5.12743	3.23053	0.600651	0.214057
NNU_01815-RA	Similar to At2g41710: AP2-like ethylene-responsive transcription factor At2g41710 (Arabidopsis thaliana)	scaffold_344	16126	23707	1588	3.50166	6.86151	4.66239	4.0617	3.08023	2.71833
NNU_21756-RA	Similar to At1g16060: AP2-like ethylene-responsive transcription factor At1g16060 (Arabidopsis thaliana)	scaffold_274	440414	443613	1029	4.78768	0.568537	0.102789	4.49835	0.0766702	0
NNU_13608-RA	Similar to AP2: Floral homeotic protein APETALA 2 (Arabidopsis thaliana)	scaffold_2	6441478	6444578	1950	8.05453	8.3066	10.0888	10.6624	8.92105	8.85479
NNU_15241-RA	Similar to RAP2-7: Ethylene-responsive transcription factor RAP2-7 (Arabidopsis thaliana)	scaffold_23	6464689	6468976	2678	9.27099	11.1276	13.0336	12.8784	2.93126	1.61192
NNU_12443-RA	Similar to AP2: Floral homeotic protein APETALA 2 (Arabidopsis thaliana)	scaffold_11	5161698	5166087	2656	17.208	25.4682	22.9778	10.6281	66.3289	5.77489
NNU_17043-RA	Similar to AP2: Floral homeotic protein APETALA 2 (Arabidopsis thaliana)	scaffold_33	657194	661085	2721	23.0353	11.6908	5.71413	12.5633	6.46574	3.57793
NNU_11103-RA	Similar to ABR1: Ethylene-responsive transcription factor ABR1 (Arabidopsis thaliana)	scaffold_256	489729	491988	1957	0.872361	5.21276	3.62114	0.232648	215.698	25.6715
NNU_14785-RA	Similar to ERF003: Ethylene-responsive transcription factor ERF003 (Arabidopsis thaliana)	scaffold_40	4154141	4160140	305	1.11948	4.91516	0	0.37319	0.388002	0.301131
NNU_03449-RA	Similar to ERF098: Ethylene-responsive transcription factor ERF098 (Arabidopsis thaliana)	scaffold_91	536512	536979	468	1.14648	0.46877	0.678011	0.486423	12.9804	0.0981249
NNU_12166-RA	Similar to ERF003: Ethylene-responsive transcription factor ERF003 (Arabidopsis thaliana)	scaffold_41	3701989	3703452	1368	1.4619	2.13825	0.425244	0.110939	0.634379	0.201414
NNU_19895-RA	Similar to ERF3: Ethylene-responsive transcription factor 3 (Arabidopsis thaliana)	scaffold_123	1088127	1088654	528	1.84763	0.831001	0.600964	1.07787	8.14338	1.04369
NNU_14844-RA	Similar to RAP2-3: Ethylene-responsive transcription factor RAP2-3 (Arabidopsis thaliana)	scaffold_66	601167	602441	318	1.99405	1.26479	1.99565	0.596557	0.124047	0.28882
NNU_10423-RA	Similar to ERF098: Ethylene-responsive transcription factor ERF098 (Arabidopsis thaliana)	scaffold_29	1215581	1215976	396	2.46351	1.662	1.86967	0.670675	76.7022	0.579829
NNU_07560-RA	Similar to RAP2-11: Ethylene-responsive transcription factor RAP2-11 (Arabidopsis thaliana)	scaffold_1	10172229	10172999	771	2.53061	0.237121	11.7979	3.54313	4.65585	3.33548
NNU_06013-RA	Similar to ERF003: Ethylene-responsive transcription factor ERF003 (Arabidopsis thaliana)	scaffold_229	622101	623195	984	2.72638	8.73226	53.3148	0.462695	6.45421	21.7478
NNU_10422-RA	Similar to ERF095: Ethylene-responsive transcription factor ERF095 (Arabidopsis thaliana)	scaffold_29	1204825	1205256	432	3.1615	1.77742	0.734512	0.966091	34.6073	0
NNU_03444-RA	Similar to ERF1B: Ethylene-responsive transcription factor 1B (Arabidopsis thaliana)	scaffold_91	478364	482939	795	3.98809	10.6703	3.19305	3.34072	91.993	5.08324
NNU_01436-RA	Similar to CRF4: Ethylene-responsive transcription factor CRF4 (Arabidopsis thaliana)	scaffold_27	2839863	2840882	1020	4.44736	3.047	0.622175	3.31054	0.889487	0.22511
NNU_03013-RA	Similar to RAP2-11: Ethylene-responsive transcription factor RAP2-11 (Arabidopsis thaliana)	scaffold_18	5542915	5543718	804	5.09615	3.09248	1.18399	3.58646	6.18196	0.628292
NNU_10707-RA	Similar to CRF4: Ethylene-responsive transcription factor CRF4 (Arabidopsis thaliana)	scaffold_8	3394751	3395737	987	6.77053	2.66728	0.321488	7.30374	0.559529	2.0472
NNU_22308-RA	Similar to ERF113: Ethylene-responsive transcription factor ERF113 (Arabidopsis thaliana)	scaffold_5	8327027	8328870	1316	13.4175	8.39083	15.4716	5.13184	157.458	4.25725
NNU_20056-RA	Similar to ABR1: Ethylene-responsive transcription factor ABR1 (Arabidopsis thaliana)	scaffold_26	1691438	1693014	1272	17.1028	60.2789	6.40273	3.01261	484.34	18.4484
NNU_01924-RA	Similar to ERF113: Ethylene-responsive transcription factor ERF113 (Arabidopsis thaliana)	scaffold_7	1438922	1441426	1632	19.4572	11.2918	18.9569	12.6703	85.1297	6.95027
NNU_24375-RA	Similar to PTI6: Pathogenesis-related genes transcriptional activator PTI6 (Solanum lycopersicum)	scaffold_9	297374	298177	804	24.3887	10.7327	4.86751	24.6333	13.7868	17.3637
NNU_09240-RA	Similar to PTI6: Pathogenesis-related genes transcriptional activator PTI6 (Solanum lycopersicum)	scaffold_203	309923	310741	819	26.1457	30.8495	7.55498	34.1886	9.3921	10.4853
NNU_13575-RA	Similar to ERF109: Ethylene-responsive transcription factor ERF109 (Arabidopsis thaliana)	scaffold_2	5873812	5874684	873	26.9868	8.12534	0	33.9427	0.135556	0.736443
NNU_00508-RA	Similar to ERF118: Ethylene-responsive transcription factor ERF118 (Arabidopsis thaliana)	scaffold_39	1595381	1599053	3562	42.2866	19.5959	25.0617	26.7781	11.4619	33.881
NNU_15748-RA	Similar to PTI5: Pathogenesis-related genes transcriptional activator PTI5 (Solanum lycopersicum)	scaffold_134	1218075	1222368	462	53.5285	52.5509	7.89839	23.7337	159.239	3.47897
NNU_11246-RA	Similar to PTI5: Pathogenesis-related genes transcriptional activator PTI5 (Solanum lycopersicum)	scaffold_24	3655674	3656303	630	76.5728	39.8722	14.9421	24.5111	204.685	7.14349
NNU_07673-RA	Similar to ERF119: Ethylene-responsive transcription factor ERF119 (Arabidopsis thaliana)	scaffold_1	12334606	12336231	1319	77.9182	34.7344	59.9014	79.5927	111.94	98.3903
NNU_14387-RA	Similar to ERF5: Ethylene-responsive transcription factor 5 (Nicotiana tabacum)	scaffold_21	1028834	1029892	1059	81.6182	132.722	30.1628	146.318	295.497	125.712
NNU_06368-RA	Similar to ERF5: Ethylene-responsive transcription factor 5 (Nicotiana tabacum)	scaffold_97	1075578	1076591	1014	82.2578	35.6625	6.04994	100.652	1.24487	4.80057
NNU_06371-RA	Similar to ERF1A: Ethylene-responsive transcription factor 1A (Arabidopsis thaliana)	scaffold_97	1144231	1145145	915	138.976	68.3727	8.26506	116.021	215.212	13.3501
NNU_20385-RA	Similar to ERF3: Ethylene-responsive transcription factor 3 (Nicotiana tabacum)	scaffold_10	2134997	2135704	708	157.011	80.3582	37.7215	102.677	64.0175	154.761
NNU_05779-RA	Similar to EREBP1: Ethylene-responsive transcription factor 1 (Oryza sativa subsp. japonica)	scaffold_58	3388757	3389871	948	199.535	151.347	136.117	385.854	1373.9	879.841
NNU_14389-RA	Similar to ERF2: Ethylene-responsive transcription factor 2 (Nicotiana tabacum)	scaffold_21	999221	1000150	930	214.883	156.046	39.6352	352.892	434.763	106.313
NNU_05030-RA	Similar to RAP2-12: Ethylene-responsive transcription factor RAP2-12 (Arabidopsis thaliana)	scaffold_83	705482	711699	4436	252.871	219.12	75.3693	186.626	72.5	65.2708
NNU_13993-RA	Similar to RAP2-3: Ethylene-responsive transcription factor RAP2-3 (Arabidopsis thaliana)	scaffold_22	3592159	3593458	1193	258.606	15.6002	20.3028	66.7864	1.05809	0.269453
NNU_25933-RA	Similar to ERF4: Ethylene-responsive transcription factor 4 (Nicotiana sylvestris)	scaffold_73	805734	806462	729	273.729	326.869	18.1361	187.988	25.6486	55.4345
NNU_17113-RA	Similar to ERF109: Ethylene-responsive transcription factor ERF109 (Arabidopsis thaliana)	scaffold_33	2219789	2220562	774	291.152	76.2459	3.89462	241.421	2.19149	8.48438
NNU_25937-RA	Similar to ERF12: Ethylene-responsive transcription factor 12 (Arabidopsis thaliana)	scaffold_73	920914	921387	474	292.459	151.733	9.81828	155.926	95.7875	45.7287
NNU_11178-RA	Similar to ERF4: Ethylene-responsive transcription factor 4 (Nicotiana sylvestris)	scaffold_24	1929787	1930500	714	303.868	229.78	50.9591	225.095	64.0873	132.172
NNU_11172-RA	Similar to ERF12: Ethylene-responsive transcription factor 12 (Arabidopsis thaliana)	scaffold_24	1871967	1872446	480	313.497	103.217	80.429	177.532	109.383	195.266
NNU_15915-RA	Similar to ERF3: Ethylene-responsive transcription factor 3 (Nicotiana tabacum)	scaffold_61	487241	487948	708	400.829	237.46	99.1964	241.633	331.398	514.487
NNU_05776-RA	Similar to RAP2-3: Ethylene-responsive transcription factor RAP2-3 (Arabidopsis thaliana)	scaffold_58	3352740	3354423	1587	429.807	111.351	55.4508	241.728	20.3821	42.479
NNU_13989-RA	Similar to EREBP1: Ethylene-responsive transcription factor 1 (Oryza sativa subsp. japonica)	scaffold_22	3548596	3549611	945	730.165	584.599	110.694	857.427	804.715	155.553
NNU_11724-RA	Similar to RAP2-12: Ethylene-responsive transcription factor RAP2-12 (Arabidopsis thaliana)	scaffold_28	495981	498171	1136	1738.08	481.931	408.927	1375.26	530.518	2693.98
soloist	ethylene-responsive transcription factor-like protein At4g13040 isoform X1 [Nelumbo nucifera]	scaffold_168	262666	322522	1231	26.4871	17.5104	4.59308	28.6405	17.7062	7.38039

## Sheet: Table S4
Table S4.Primers used in this study.
Primer name	Primer sequence (5'—3')	Usage
NnADAP-G-Forward	ACATACAGACCTACTTTGAG	Sanger sequencing
NnADAP-G-Reverse	GAACAGTGGTTTTGTAAGAT	Sanger sequencing
Nnactin-Forward	ATACGCCAGTGGTAGAACAAC	qRT-PCR
Nnactin-Reverse	CAGCAAGGTCCAACCGAAG	qRT-PCR
NnADAP-Forward	TGGAACTTCGGAGACTGA	qRT-PCR
NnADAP-Reverse	ACGACTCGGAGAACAAAC	qRT-PCR
KASP-Forward	ACATACAGACCTACTTTGAGGAACAGTGGTTTTGTAAGAT	SNP genotyping
KASP-Reverse	CTCAGACCCAAACCCGACGAC	SNP genotyping
FAM	TCCCTGACGACATACAGACC	FAM-tail
HEX	GCTTCCCTGACGACATACAGACT	HEX-tail
Common primer	TAACTGCTGGAATCATGACTCTCAAAGTA	KASP primer

## Sheet: Table S5
Table S5. Detection and the authentication of SNPs in genome sequencing results through first-generation sequencing.
Cultivar Name	China antique	Donghe	Zhouou	432-year wild lotus	543-year wild lotus	Baige
SNP in Genome	CC	TT	CC	CC	C/T	C/T
SNP in Sanger sequence	CC	TT	CC	CC	CC	CC
Cultivar Name	Puzheheihonglian	Weishanhonglian	Xihuhonglian	Xianglian	JianXuan17
SNP in Genome	C/T	CC	CC	C/T	C/T
SNP in Sanger sequence	CC	CC	CC	TT	C/T

## Sheet: Table S6
Table S6. The rhizome traits and SNP phenotype of 95 lotus germplasm resources
Accession number	Categories of lotus	Accession name	Internode length-1/cm	Internode Perimeter-1/cm	Internode length-2/cm	Internode Perimeter-2/cm	Internode length-3/cm	Internode Perimeter-3/cm	Fresh weight/g	Dry weight/g	Average rhizome perimeter/cm	Rhizome enlargement index	Sugar content/% (dry weight)	RFU of Allele 1 with FAM	RFU of Allele-2 with HEX	Call	SNP genotype
1	Flower lotus	Zhaoyun	7.5	9.5	10	10	6.5	9.5	29.84	8.38	8.55	0.395575	4.88508	4593	2729	Heterozygote	CT
2	Flower lotus	Sleep beauty	7.5	9.9	10	11	8	11.5	31.26	9.95	10.5333	0.409293	13.7479	3858	3303	Allele 2	TT
3	Flower lotus	Furongqiuse	9.5	9.3	12.5	10.1	8	10.7	80.09	27.77	8.75	0.331514	6.37638	5294	2330	Allele 1	CC
4	Flower lotus	Daziyu	5.4	8.5	6	8.7	5.4	8.2	16.28	4.2	8.4667	0.481984	10.0962	5711	2361	Allele 1	CC
5	Janpanese variety	Lushanhonglian												3975	3572	Allele 2	TT
6	Flower lotus	Fenyulian	5	9	5.4	10.4	4.4	9	12.26	3.62	7.1333	0.612362	8.89474	3809	3347	Allele 2	TT
7	Flower lotus	Zuiyou	6.8	7.2	9.3	8.6	7.5	8.3	30.41	9.06	9.05	0.327883	8.66338	3950	3237	Allele 2	TT
8	Janpanese variety	Tenghulian	9.6	11.5	9.5	10.9	9	10.1	47.7	14.58	8.4667	0.367914	8.83777	5781	2376	Allele 1	CC
9	Janpanese variety	Jifeilian	10.3	9.8	9.5	9					9.4	0.302207		5206	2307	Allele 1	CC
10	Flower lotus	Xiezhuahong	9	11.7	10.7	10.5	8.7	11.9	78.06	20.8	9.6333	0.387184	1.58565	4717	2781	Heterozygote	CT
11	Flower lotus	Zhuoyue	11.5	13.1	8.8	10					10.7	0.362156		5248	2313	Allele 1	CC
12	NS	Chutian11	11.5	11	8.7	10.5	9	12.5	52.47	14.49	7.95	0.376912	2.16276	3908	3332	Allele 2	TT
13	Flower lotus	Hongsao	7	9.2					64.27	22.91	10.8333	0.41835	1.53755	5362	2337	Allele 1	CC
14	Flower lotus	Xiaojingling	6.2	8.8	6.2	9.8	5.8	9	18.24	6.21	2.8	0.482953	2.14423	4775	2777	Heterozygote	CT
15	Flower lotus	Chunwang	13	9.5	16.2	9.8	11	6	53.64	14.25	9.6667	0.199597	2.18095	4582	2713	Heterozygote	CT
16	NS	Fenqianye	12	10	9	6.5	6.5	6.7	16.3	4.97	8.2	0.274418	4.73365	4002	3628	Allele 2	TT
17	NS	Fengjuanhongqi	9	10.5	10	11.2	10	11.5	26.34	6.63	8.75	0.364642	8.82217	4669	2813	Heterozygote	CT
18	Hybrids between N. nucifera and N. lutea	Honglingjin												3831	3466	Allele 2	TT
19	Flower lotus	Pingshanfurong	9	7.4	8.5	6.7	8	6.2	17.47	6.43	7.85	0.253105	5.53238	4941	2841	Heterozygote	CT
20	Hybrids between N. nucifera and N. lutea	Foshoulian	6	7.5	10.5	8.3	13.5	8.5	38.83	9.97	11.0667	0.283307	5.10409	4655	2738	Heterozygote	CT
21	Flower lotus	Liya	9	9.4	9.4	7.8			22.23	6.06	8.4	0.298293	5.17883	4027	3569	Allele 2	TT
22	Flower lotus	Shouxingtao	8.5	8.2	8.5	8.6			9.15	1.53	6.0667	0.314565	9.74113	3852	3452	Allele 2	TT
23	Flower lotus	Hongbianyudie	7	7	7.5	8.8	6.5	8.4	19.38	4.66	5.75	0.367716	7.18702	3884	3457	Allele 2	TT
24	Flower lotus	Yingbinfurong	10.5	7.1	11.5	7.1	7.5	7.2	16.95	4.64	7.3	0.239112	9.65534	3918	3363	Allele 2	TT
25	Hybrids between N. nucifera and N. lutea	Fengcai	8.7	10.5	8.4	10.5	10.5	10.6	80.84	14.47	8.1	0.367799	12.7086	3882	3505	Allele 2	TT
26	Flower lotus	Hongqingting	10.5	9.9	6.3	7.8	7.4	9.6	20.14	7.21	9.5	0.369054	8.10273	3831	3243	Allele 2	TT
27	Flower lotus	Taizhenchuyu	5.8	7.5	8.5	7.8	5.5	6.1	59.13	21.03	10.0333	0.352246	5.58957	5318	2314	Allele 1	CC
28	Flower lotus	Pizhenhong	10.8	13	10	12	9.5	9	22.88	6.3	9	0.35556	6.52412	5698	2356	Allele 1	CC
29	Flower lotus	Xiantao	9.5	9	9	7.5	7.5	7	14.88	6.03	8.0333	0.287968	6.54069	4048	3559	Allele 2	TT
30	Flower lotus	Xiquelian	5	10	5.2	8.4	5.5	9.1	22.5	6.46	10.4333	0.559157	5.3829	4744	2790	Heterozygote	CT
31	Flower lotus	Yanyanggaozhao												3887	3407	Allele 2	TT
32	Flower lotus	Ziyulian	12.5	10.4	10.5	8.7	8	8.6	34.13	8.59	7.1333	0.290253	3.81209	5727	2394	Allele 1	CC
33	Flower lotus	Tiangaoyundan	11	9	11.5	8.5			36.78	8.06	9.2	0.247854	3.80299	4489	2730	Heterozygote	CT
34	Hybrids between N. nucifera and N. lutea	Hongtaiyang	8	8.5	7	8.6			27.34	7.03	8.1	0.364635	2.57208	4593	2686	Heterozygote	CT
35	Flower lotus	Gongxunlian												5730	2371	Allele 1	CC
36	Flower lotus	Xiaoshouxing	7	10.2	9.5	10.4	9	11.5	33.43	11.1	9.2333	0.406339	3.56513	5307	2360	Allele 1	CC
37	Flower lotus	Caihong	11.5	9.5	7.5	8.5					7.7333	0.311851		5541	2359	Allele 1	CC
38	Flower lotus	Fenwalian	13.5	9.6							11.9	0.226354		3883	3438	Allele 2	TT
39	Hybrids between N. nucifera and N. lutea	Huangying	8.8	11.5							9.4667	0.415973		3730	3325	Allele 2	TT
40	Flower lotus	Mudanxianzi	8	7.3	8	7	8.2	8.9	29.64	7.69	10.3333	0.304821	3.27982	5415	2340	Allele 1	CC
41	NS	Wanziqianhong	11.5	5.8	14.5	9.7			12.63	1.77	10.8	0.186739		3807	3341	Allele 2	TT
42	NS	Qiuyan	12	9.1	17	9			34.14	7.58	9.9667	0.204951	6.71974	4011	3333	Allele 2	TT
43	Thai lotus	ti-12	5	7.2	5.8	6.7	6	8	16.94	4.93	8.0667	0.416827	5.29906	3963	3241	Allele 2	TT
44	Thai lotus	ti-3	5.5	8	5.3	7.9			7.88	1.31	5.3	0.468729	5.94181	3930	3235	Allele 2	TT
45	Thai lotus	ti-X8	11	4.6	15.5	6			11.32	1.48	7.8333	0.128164	14.6557	3972	3359	Allele 2	TT
46	Thai lotus	ti-X4	9.3	6	9	6.4	6	5.8			11.3333	0.246471		3818	3150	Allele 2	TT
47	Thai lotus	ti-X5	16.5	8.8	22	10.5			73.27	13.45	8.6	0.160843	18.4329	3792	3229	Allele 2	TT
48	Thai lotus	ti-X6	13.5	11	19	7.6					9.1	0.193344		3802	3243	Allele 2	TT
49	Thai lotus	ti-23	14	8.5	13	9	9.5	7.9	34.12	10.48	11.3333	0.226109	16.3097	5315	2323	Allele 1	CC
50	Thai lotus	ti-X1											17.0535	3824	3347	Allele 2	TT
51	Thai lotus	ti-X7	17	6.7							9.9333	0.125452		3954	3280	Allele 2	TT
52	Thai lotus	Ti-2												3749	3306	Allele 2	TT
53	Wild lotus	Wild Red lotus	11.5	11.2							11.55	0.310006		5532	2350	Allele 1	CC
54	NS	Ti 14-225	11.5	7.4							9.65	0.204825		3820	3284	Allele 2	TT
55	NS	Ti 14-226	14	5.8							6.8	0.131871		3795	3282	Allele 2	TT
56	NS	Ti 14-210												3871	3382	Allele 2	TT
57	Thai lotus	ti-X2												3838	3349	Allele 2	TT
58	Thai lotus	ti	16.5	6.5							8.4667	0.125395		3816	3319	Allele 2	TT
59	NS	Xinghuang	14	9.9	12	7.7	13	7.8	36.83	7.48	7.55	0.206775		3883	3299	Allele 2	TT
60	Thai lotus	ti-X3	18	7.6	19	8.6					10.0333	0.139237		3925	3205	Allele 2	TT
61	Thai lotus	ti-13	18	12.4					膨大异常		7.7333	0.21928		3875	3316	Allele 2	TT
62	NS	Shenqiuxianghe	15.5	4.5							9.3	0.0924125		3986	3511	Allele 2	TT
63	NS	Dongfanghong	11.5	8.1	11	7.6			24.5	7.67	6.7667	0.222062	12.4233	4637	2738	Heterozygote	CT
64	Thai lotus	CMWL-1												3830	3429	Allele 2	TT
65	Thai lotus	CMWL-2												3708	3232	Allele 2	TT
66	Thai lotus	CMWL-3												5560	2331	Allele 1	CC
67	NS	Honglingxiao	10.5	4.8					9.11	1.41	7.75	0.145513	14.5848	3983	3371	Allele 2	TT
68	Thai lotus	CMWL-4												3790	3324	Allele 2	TT
69	NS	Huangmei	12.3	12.3	10.4	12.4	10.4	11	48.45	12.75	9.6	0.344836	11.5972	3911	3251	Allele 2	TT
70	Cultiated temperate lotus	Baimudan	11	2.6	10.5	3					11.3667	0.0830913		4712	2777	Heterozygote	CT
71	NS	Qiurihonghua	11	9	10	10			38.12	9.01	11.5	0.289373	4.62902	3851	3336	Allele 2	TT
72	NS	Yunjin	15	11	8.5	9.4	8.5	9.5	75.31	19.72	6.7	0.313733	5.11319	3968	3450	Allele 2	TT
73	Hybrids between N. nucifera and N. lutea	Zirui	8.1	8					6.95	2.06	7.4	0.31438	5.7267	3872	3492	Allele 2	TT
74	Flower lotus	Guanyinlian	9	10.6	8	10.6	8	8.6	25.61	5.95	6.5	0.379614	5.77414	3860	3142	Allele 2	TT
75	NS	Dasajin	9.7	9.6	8	9.8	9	9.5	32.08	5.88	9.1667	0.346984	9.41033	4465	2689	Heterozygote	CT
76	Flower lotus	Zhuyishizhe	7.3	9.9					12.32	3.35	12.4	0.431681	5.59087	3919	3543	Allele 2	TT
77	NS	Taikonghongqi	16.5	13.6					82.09	19.31	4.5	0.262365	9.32974	3938	3536	Allele 2	TT
78	NS	Lvmudan	19	8.6	14.3	6.5			28.82	6.15	5.8	0.144382	5.50248	3844	3348	Allele 2	TT
79	Flower lotus	Hongdenglong												4461	2591	Heterozygote	CT
80	NS	Zhigaowushang	11.5	6	13.8	5.5					4.8	0.0830374		3967	3373	Allele 2	TT
81	Thai lotus	Donghe（DH）	14	6.2	12	6	12.5	8.2	20.53	4.28	8	0.188212	11.1027	3829	3341	Allele 2	TT
82	Thai lotus	Fenhonglingxiao	18	8	14	8.1	13	8.5	22.78	5.14	9.9	0.165794	13.1284	3875	3375	Allele 2	TT
83	N. lutea	American wild lotus	11.2	12	9.5	8.1	9.5	10	50.04	11.25	13.6	0.315837	18.6552	3712	3310	Allele 2	TT
84	Thai lotus	CMWL-0												3880	3235	Allele 2	TT
85	Seed lotus	Jianxuan-17	18	15.4					27.41	4.48	14.1	0.272332	15.0346	4704	2756	Heterozygote	CT
86	Flower lotus	Baige	17	14	16	15	17.5	13.3	70.73	15.07	9.8667	0.26749	6.79643	4588	2761	Heterozygote	CT
87	Wild lotus	Puzheheibailian	13.5	8.6	14.5	11.4	14	11.2	70.28	15.18	10.4	0.235894	4.86168	4791	2785	Heterozygote	CT
88	Wild lotus	432-year wild lotus	17	10	13	9.5	17.5	11.5	55.78	12.2	9.2	0.209676	6.0471	5522	2353	Allele 1	CC
89	Wild lotus	543-year wild lotus	8.8	10.7	10.3	8.5	12.5	10.4			8.4333	0.304851		4607	2751	Heterozygote	CT
90	Wild lotus	Baiyangdianhonglian	10	8.7	10	8.8			33.89	9.98	11.2	0.278521	5.24252	5511	2330	Allele 1	CC
91	Flower lotus	Qianbanlian	8.5	10	13	11	11	10.3	29.89	7.78	15.4	0.313958	7.51067	4913	2864	Heterozygote	CT
92	Rhizome lotus	Zhouou (ZO)												5785	2367	Allele 1	CC
93	Wild lotus	Weishanhonglian												5995	2387	Allele 1	CC
94	Seed lotus	Xianglian												4130	3633	Allele 2	TT
95	NS	Xihuhonglian												6017	2401	Allele 1	CC
*NS means not sure
